# Supplementary material for: The Transcription Factor SCX is a Potential Serum Biomarker of Fibrotic Diseases
Source: Int J Mol Sci. 2020 Jul 16;21(14):5012. doi: 10.3390/ijms21145012 (PMC7404299; doi:10.3390/ijms21145012)
Supplement: Supplementary file 1 [file ijms-21-05012-s001.zip]

Archive with 5 entries (5 files):
- Original blots .pdf
- Supplementary Figures.docx
- Supplementary file 1.docx
- Supplementary file 2.xlsx
- Table S1.docx
