# Supplementary material for: The Transcription Factor SCX is a Potential Serum Biomarker of Fibrotic Diseases
Source: Int J Mol Sci. 2020 Jul 16;21(14):5012. doi: 10.3390/ijms21145012 (PMC7404299; doi:10.3390/ijms21145012)
Supplement: Supplementary file 1 [file ijms-21-05012-s001.zip › Supplementary file 2.xlsx]

## Sheet: Total pts
	Total					Hombres					Mujeres
	Control	ES	FPI	NH		Control	ES	FPI	NH		Control	ES	FPI	NH
	0.645516	0.509045	0.798947	1.38011		0.645516	0.724313	0.798947	0.590175		0.490175	0.509045	1.01123	1.38011
	0.490175	0.595876	1.01123	0.916698		0.611675	0.577786	2.00421			0.358596	0.595876	1.43754	0.916698
	0.611675	0.492764	2.00421	0.590175		0.736464	2.13712	0.386667			0.590525	0.492764	0.962105	1.03579
	0.358596	0.680897	0.386667	1.03579		0.47614	0.922216	0.667368			0.556684	0.680897	0.36386	1.38011
	0.736464	0.619392	1.43754	1.38011		0.372632	0.708235	0.604211			0.277895	0.619392	1.26942	1.11474
	0.47614	0.702456	0.667368	1.11474		0.747039	0.722353	0.449825			0.560351	0.702456	0.843527	0.486667
	0.590525	0.574168	0.604211	0.486667		0.588409	3.86353	1.18316			0.38821	0.574168		0.439298
	0.372632	0.485528	0.449825	0.439298		0.6011	1.13409	0.500702			0.355019	0.485528		0.642807
	0.747039	0.865412	0.962105	0.642807		0.421402	0.92	0.95985			0.429368	0.865412		1.13579
	0.556684	0.639291	1.18316	1.13579		0.657727	1.04738	0.729081			0.378917	0.639291		0.356842
	0.588409	0.509045	0.36386	0.356842		0.289963	0.603215	0.556473			0.400159	0.509045		0.477895
	0.6011	0.559696	0.500702	0.477895		0.390866	0.738579	0.798499			0.509028	0.559696		0.655088
	0.277895	0.424023	0.916698	0.655088		0.413436	0.732281	0.98424			0.317844	0.424023
	0.560351	0.566932	1.26942			0.538237					3.64498	0.566932
	0.38821	0.724313	0.95985			0.380244					0.636484	0.872648
	0.421402	0.872648	0.729081								0.570101	0.610347
	0.355019	0.610347	0.556473								0.374934	0.702605
	0.429368	0.702605	0.798499								0.647106	0.565123
	0.378917	0.565123	0.843527								0.3829	0.565614
	0.657727	0.565614	0.98424								0.927244	0.503618
	0.400159	0.503618	0.620135								0.530271	0.62301
	0.509028	0.62301									0.425385	0.730118
	0.317844	0.730118									0.307223	0.556078
	3.64498	0.556078									0.461232	0.727931
	0.289963	0.577786									0.433351	0.610347
	0.636484	0.727931									0.414764	0.733357
	0.570101	2.13712									0.374934	0.620135
	0.374934	0.610347									0.392193	0.610347
	0.647106	0.733357									0.513011	0.610347
	0.3829	0.620135									0.432023	0.653976
	0.927244	0.610347									0.377589	0.442113
	0.530271	0.610347									0.349708	0.601302
	0.425385	0.653976									0.4453	0.543415
	0.307223	0.442113									0.469198	0.530753
	0.461232	0.601302									0.527616	0.595876
	0.433351	0.543415									0.360329	0.592258
	0.414764	0.530753									0.349708	0.509045
	0.374934	0.595876									0.300584	0.624819
	0.390866	0.592258									0.690919	0.550651
	0.413436	0.509045									0.85555	0.498191
	0.392193	0.624819									0.609931	0.541606
	0.513011	0.550651									0.58205	0.646527
	0.432023	0.498191										0.709841
	0.377589	0.541606										0.566932
	0.538237	0.646527										0.5
	0.380244	0.709841										0.603215
	0.349708	0.566932										0.625882
	0.4453	0.5										0.611765
	0.469198	0.603215										1.02175
	0.527616	0.625882										0.661421
	0.360329	0.611765										0.647929
	0.349708	1.02175										1.29647
	0.300584	0.661421										0.590509
	0.690919	0.922216										0.614118
	0.85555	0.647929										0.663529
	0.609931	1.29647										0.677647
	0.58205	0.590509										0.731765
		0.708235										0.785882
		0.614118										0.649412
		0.722353										0.703529
		0.663529										0.809348
		0.677647										0.78934
		0.731765										0.76
		0.785882										0.689412
		0.649412										0.783529
		0.703529										0.856471
		0.809348										0.524706
		0.78934										0.550338
		0.76										0.620135
		0.689412										0.891765
		3.86353										0.576471
		0.783529										0.567259
		0.856471										0.574118
		0.524706										0.524958
		0.550338										0.670897
		0.620135										0.623529
		0.891765										0.743529
		0.576471										0.548235
		0.567259										0.598947
		0.574118										0.654118
		0.524958										0.917647
		0.670897										1.89895
		0.623529										0.630588
		1.13409										0.489412
		0.743529										0.60956
		0.548235										0.755294
		0.598947										0.623529
		0.654118										0.581176
		0.917647										0.584179
		1.89895										1.09176
		0.630588										0.578824
		0.489412										1.39765
		0.60956										1.74353
		0.755294										0.767059
		0.623529										0.553333
		0.581176										0.524958
		0.584179										0.489002
		1.09176										0.725888
		0.578824										0.529188
		0.92										0.79357
		1.39765										1.2758
		1.74353										0.69193
		0.767059										0.586294
		1.04738										0.821066
		0.553333										0.694162
		0.524958										0.61802
		0.489002										0.61802
		0.725888										0.788421
		0.529188										0.586294
		0.79357										0.825296
		1.2758										0.563029
		0.603215										0.581404
		0.69193										0.594755
		0.586294
		0.821066
		0.694162
		0.61802
		0.738579
		0.61802
		0.788421
		0.586294
		0.732281
		0.825296
		0.563029
		0.581404
		0.594755

## Sheet: Controls
ID#	Sclx [ ]	Gender	Smoking	Hypertension	Obesity	TLC	FVC	Age	Height	Weight	BMI
T155	0.203529	F	0	0	1	85	90	62	1.53	73	31.1846
T156	0.252549	M	0	0	0	106	65	62	1.76	68	21.9525
T157	0.15451	F	0	0	1	107	102	72	1.63	68	25.5937
T158	0.264314	F	0	0	1	93	66	73	1.45	72	34.2449
T159	0.189804	F	0	0	1	127	80	44	1.66	79	28.6689
T160	0.601569	M	1	0	1	97	78	64	1.69	76	26.6097
T161	0.221176	F	0	0	1	86	64	69	1.59	65	25.711
T162	0.381961	F	0	0	1	87	92	65	1.7	73	25.2595
T163	0.0996078	F	0	0	1	93	86	58	1.5	86	38.2222
T165	0.0584314	M	0	0	0	109	110	65	1.77	64	20.4284
T166	0.570196	F	0	1	1	115	100	65	1.49	65	29.278
T167	0.472157	F	0	0	1	125	112	61	1.44	62	29.8997
T168	0.183922	F	0	0	1	107	87	59	1.53	79	33.7477
T169	0.585882	F	1	0	1	102	67	58	1.42	58	28.7641
T170	0.195686	F	0	0	1	121	97	68	1.53	85	36.3108
T171	0.999608	F	0	0	1	103	98	58	1.52	72	31.1634
T172	0.413333	F	1	0	1	104	86	67	1.49	65	29.278
T173	0.258431	F	0	0	0	108	109	60	1.61	60	23.1473
T174	0.0839216	F	0	0	0	124	112	69	1.47	54	24.9896
T175	0.311373	F	0	0	0	106	109	67	1.62	58	22.1003
T176	0.270196	F	1	0	0	108	101	63	1.53	57	24.3496
T177	0.242745	F	1	0	1	105	84	63	1.52	65	28.1337
T178	0.183922	F	0	0	1	119	93	53	1.64	85	31.6032
T179	0.207451	M	1	0	1	88	64	41	1.66	75	27.2173
T180	0.240784	M	1	1	0	98	100	64	1.66	60	21.7738
T181	0.209412	F	0	0	1	113	87	58	1.51	63	27.6304
T182	0.387843	F	1	0	1	72	39	66	1.47	67	31.0056
T183	0.268235	F	1	0	0	106	84	62	1.42	43	21.3251
T184	0.187843	F	1	0	1	113	111	66	1.5	67	29.7778
T185	0.425098	M	1	0	1	113	70	65	1.68	74	26.2188
T186	0.191765	M	1	1	1	105	98	73	1.68	73	25.8645
T187	0.146667	F	0	0	0	109	101	69	1.55	55	22.8928
T188	0.287843	F	0	0	0	96	68	70	1.47	54	24.9896
T189	0.323137	F	0	0	0	86	82	78	1.48	47	21.4573
T190	0.409412	F	0	1	0	99	97	63	1.47	44	20.3619
T191	0.162353	F	0	0	1	113	98	65	1.48	57	26.0226
T192	0.146667	F	0	0	1	113	97	59	1.61	85	32.7919
T198	0.0741176	F	1	0	0	108	99	60	1.46	53	24.864
T199	0.650588	F	0	0	1	129	136	61	1.54	62	26.1427
T200	0.85555	F	0	0	0	102	87	64	1.55	55	22.8928
T201	0.53098	F	1	0	1	103	84	63	1.57	78	31.6443
T204	0.489804	F	0	0	1	126	127	55	1.57	75	30.4272
C51	0.333895	f			0			52
C53	0.176	f			0			57
C55	0.317053	m						65
C57	0.192842	m						60
C64	0.0791579	f			0			52
C66	0.418105	f						70
C68	0.683368	f						78
C50	0.570223	m						56
C52	0.530521	m						59
C54	0.676923	m						57
C56	0.505707	f						62
C58	0.68933	m			0			49
C59	0.466005	f						59
C60	0.503226	m						57
C61	0.518114	m						60

## Sheet: IPF
ID#	Gender	Age	Scx [ ]	Height (m)	Weight (Kg)	BMI	Obesity	Smoking habit	Hypertension	BAL Lymphocytes	DLCO	TLC	FVC	BAL Macrophages																					0
2224	M	71	0.379931	1.47	53	24.5268	0	1	0	4	48		67	96
2246	M	66	1.65329	1.77	101.7	32.4619	1	1	1		43	49	83	1n
2247	M		1.31419
2248	M	62	0.950865	1.6	68	26.5625	0						91	1N
2303	M	69	0.843599	1.61	69	26.6193	0	1	0		75	86	120	1N
2313	M	73	0.36609	1.56	78	32.0513	1	1	1	5	69	67	74	95
2352	F	64	0.687889	1.5	81	36	1	0	0	9			53	90
2419	F	69	0	1.52	68	29.4321	0
2518	F	70	0.0269896	1.63	92	34.6268	1	0	1	2	41		66	98
2536	F	78	0.670588	1.41	50	25.1496	0	0	0			70	115	not tested
2538	M	75	0	1.58	39	15.6225	0	1	1				44.6	not tested
2561	M	57	0.0927336	1.65	71	26.079	0	1	0	12	65	67	75	88
2566	F	69	0.110035	1.58	77	30.8444	1	1	0	23	16	59	62	76
2567	M	67	0.148097	1.71	80	27.3588	0	1	0	4	61		90	94
2593	M	69	0.0858131	1.45	79	37.5743	1	1	0	5	104	113	103	95
2601	M	75	0.00276817	1.6	63	24.6094	0	1	0		63		80	not tested
2628	M	53	0.0235294	1.62	70	26.6728	0	1	0	2	82	96	96	97
2635	M	78	0	1.57	58	23.5304	0	0	0	15	41		56	84
2636	M	58	0	1.61	62	23.9188	0	1	0	6	68	71	85	93
2779	M	71	0.407612	1.62	51	19.433	0
ILD 1363	M	74	0.254988	1.4	56	28.5714	0	1	0
ILD 1684	M	57	0.819633	1.77	96	30.6425	1	1	1
ILD 2176	M	57	1.11093	1.65	78	28.6501	0	0	0		18	47	43
ILD 2268	M	72	0.727853	1.43	61	29.8303	0	1	1	20			81	80
ILD 2310	M	70	0.250998	1.6	78	30.4687	1	1	0	4	52		69	96
ILD 2319	F	65	1.32841	1.5	50	22.2222	0	0	0	34	36	54	72	65
ILD 2325	F	73	0.755786	1.5	47	20.8889	0	0	0	4	26	64	74	96
ILD 2347	M	56	1.22466	1.6	71	27.7344	0	1	1	4	50	58	75	96
ILD 2367	M	70	2.8328	1.53	58	24.7768	0	0	1	3			63	97
ILD 2374	M	78	0.845571	1.64	55	20.4491	0	1	0	3	63		47	97
ILD 2400	M	73	0	1.69	68	23.8087	0	0	1	1			50	99
Z-286	M	67	0.847566	1.59	58	22.9421	0	1	0	8		80	68	77
Z-300	M	58	0.27095	1.76	58	18.7242	0	0	0	17	29	54	43	55
Z-319	M	50	0.701915	1.63	69	25.9701	0	0	0			42	23
Z-320	M	69	0.602155	1.45	50	23.7812	0	0	0	16	35	71	61	82
Z-340	M	63	0.956208	1.67	85	30.478	1	exsmoker	1	3	45	61	105	96
Z-340	M	63	0.639988	1.67	85	30.478	1	1	1	3	45	61	105	96
Z-346	M	unknown	0.704421
Z-354	F	72	0.959158	1.4	35	17.8571	0	0	0			53	54
Z-371	M	67	2.15074	1.54	60	25.2994	0	exsmoker	0	6	63	57	66	94
Z-380	F	67	1.32194	1.55	63	26.2227	0	0	1	25			38	71
Z-392	M	74	0.209684	1.4	56	28.5714	0	1	0
Z-397	M	67	0.924928	1.65	68	24.977	0	0	0	26	71	57	64	72
Z-408	M	55	1.47074	1.75	85	27.7551	0	1	0	14	72	60	62	85
Z-417	M	74	0.62897	1.64	85	31.6032	1	exsmoker	0	9		40	39	84
Z-430	M	68	0.546526	1.6	80	31.25	1	exsmoker	0	8	14	65	92	91
Z-433	M	62	0.407603	1.65	81	29.7521	0	exsmoker	0	17	22	51	54	78
Z-441	M	57	0.717998	1.79	83	25.9043	0	exsmoker	0	5	55	60	67	94
Z-444	M	59	0.775746	1.75	105	34.2857	1	exsmoker	0				76
Z-467	F	63	0.900211	1.55	60	24.974	0	0	0				53
Z-468	M	67	1.16547	1.65	85	31.2213	1	1	0	32	86	77	87	68
Z-470	F	67	0.182316	1.59	85	33.6221	1	0	0	10	58	46	92	90
Z-471	M	64	0.346526	1.76	92	29.7004	0	1	0	5		68	86	94
Z-476	M	66	0.552275	1.74	70	23.1206	0	1	0		29		56
Z-479	M	68	0.627722	1.63	86	32.3685	1	1	1	6	75	75	88	93
Z480	M	60	0.626188	1.49	73	32.8814	1	exsmoker	0		103		90

## Sheet: HP
ID#	Gender	Age	Scx [ ]	Smoking habit	Hypertension	Height	Weight	BMI	Obesity	BAL lymphocytes	DLCO	TCL	FVC	BAL macrophages
2239	F	54	0.483737	0	0	1.68	88	31.1791	1	63	70	98	91	37
2395	F	47	0.161938	0		1.48	79	36.0665	1	44	43	72	70	55
2495	F	52	0.016609	1	1	1.66	84	30.4834	1	26			42	73
2499	M	56	0	1	1	1.58	65	26.0375	0	4	8	41	47	94
2507	F	70	0	0	1	1.45	59	28.0618	0	57	48	0	100	43
2519	F	56	0	1	0	1.47	73	33.7822	1	12	29	69	75	87
2520	F	66	0	0	1	1.5	78	34.6667	1	59			79	41
2552	F	55	0	0	0	1.46	55.5	26.0368	0	74				25
2555	F	61	0.504498	0	0	1.47	51	23.6013	0	76			46	23
2558	F	46	0	0	1	1.49	68	30.6293	1	31	90	59	51	67
2569	M	41	0.106574	1		1.64	60	22.3081	0	42	69	54	50	58
2572	F	72	0	0	1	1.42	35	17.3577	0				Not tested	Not tested
2584	M	51	0.186159	0	0	1.65	73	26.8136	0	64	50		30	36
2586	F	56	0.0546713	0	0	1.5	61.5	27.3333	0		44	54	58	Not tested
2591	F	77	0.03391	0	1	1.53	70.5	30.1166	1	28				72
2596	F	78	0.35917	0	0	1.48	48	21.9138	0		83		76	Not tested
2604	F	51	0.0373702	0	1	1.55	112	46.6181	1	58	65	73	64	41
2605	F	58	0.0719723	0	0	1.5	41	18.2222	0				36	Not tested
2618	F	57	0.00968858	0	1	1.54	71	29.9376	0	33	42	52	36	67
2699	F	73	0.189619	0	0	1.4	59.2	30.2041	1	18				82
A-511	F	44	1.11364	0	0	1.49	61	27.4762	0	66	21	58	50	34
A-556	F	41	0.398923	0	0	1.51	47	20.6131	0	39	18	55	48	69
A-557	F	59	0.587321	0	1	1.5	70.5	31.3333	1	19	23	66	60	81
A-563	M	49	0.453895	exsmoker	0	1.7	68.4	23.6678	0	58	2	24	34	41
A-568	F	72	0.988632	0	0	1.5	69	30.6667	1		36	61	93
A-588	M	30	0.503589	exsmoker	0	1.76	68.5	22.1139	0		67	88	100
A-615	F	76	1.08337	0	0	1.55	42.5	17.6899	0	40	64	82	108	59
A-616	F	72	0.329684	0	1	1.43	105	51.3473	1	0
A-617	F	59	0.272842	0	1	1.42	70	34.7153	1	25	0	72	76	75
A-618	F	64	0.517053	exsmoker	0	1.59	75	29.6665	0	5	47	54	69	95
A-620	F	66	1.10863	0	1	1.54	61	25.721	0	55	61	95	104	53
A-621	F	57	0.351077	0	0	1.52	69	29.865	0	9	46	68	77	90
A-623	F	46	0.173895	0	1	1.53	111	47.4177	1	0	36		51
A-624	F	73	0.319158	exsmoker	1	1.49	73	32.8814	1	63	66	99	107	35
A-627	F	73	0.531789	0	0	1.62	73	27.8159	0	15	22	42	51	84
A-629	M	46	0.44378	0	1	1.7	98	33.91	1	51		64	75	48
A-630	M	41	0.279306	exsmoker	0	1.78	78	24.6181	0	25	74	43	73	75
A573	M	55	0.662081	1	0	1.67	79	28.3266	0	79	43			20
A591	F	59	0.461722	0	0	1.51	63	27.6304	0	31	23			69
ILD 2332	M	38	0.13328	0	0	1.61	78	30.0914	1	87	95		90	12

## Sheet: SS
ID#	Age	Scx [ ]	Gender	Smoking habit	Hypentension	BMI	Obesity	Limited/Diffuse	Early/Late	PF	FVC %	SRC	CD	GI	Arth	anti-Topoisomerase I Ab	Anti-centromere Ab	ANA titer
34	56	0.302203	F	0		18.6	0	Lim	Early	1		0	0	0	0	0	1	1280
375	59	0.581404	F	0	1	18.8	0	Lim	Late	0	115	0	0	1	0	0	1	1280
340	68	1.88306	F	0		20.5	0	Lim	Late	1		0	0	1	1	1	0	2560
341	38	0.699373	F	0	0	21	0	Lim	Late	0	91	0	0	1	0	0	1	640
300	39	0.6	F	exsmoker	1	21.2	0	Dif	Late	1	53	1	1	1	0	0	0	1280
188	35	0.378831	F	0	0	21.3	1	Dif	Late	1	77	0	0	1	1	1	0	5120
286	28	0.550338	F	0	1	21.5	0	Lim	Late	1	81	0	1	1	1	0	1	640
347	32	0.664516	F	0	0	21.6	0	Lim	Early	0	92	0	0	0	1	0	1	1280
350	37	0.743921	F	0		21.6	0	Dif	Late	0		0	0	1	0	0	1	2560
336	39	1.09298	F	0	0	21.8	0	Dif	Late	1	48	0	0	1	1	1	0	2560
239	34	0.520596	F	0	0	22	0	Lim	Late	1		0	0	1	1	1	0	640
315	56	0.464421	F	0	0	23.1	0	Dif	Late	1	116	0	0	1	1	0	0	1280
365	57	0.537965	F	1	1	23.1	0	Lim	Early	0	86	0	0	1	0	0	1	1280
295	53	0.428784	F	exsmoker	0	23.3	0	Lim	Late	0	109	0	0	1	0	0	1	1280
316	45	0.562464	F	1		23.5	0	Lim	Early	0		0	0	1	0	0	1	1280
289	50	0.46834	F	exsmoker		23.6	0	Lim	Early	0		0	1	1	0	0	1	1280
305	72	1.14342	M	1		23.7	0	Dif	Late	1		0	0	1	0	1	0	640
72	61	0.795498	F	0	1	23.8	0	Lim	Early	1	82	0	0	1	1	0	1	640
276	43	0.738958	F	0	0	24.6	0	Lim	Late	0	85	0	0	0	1			1280
74	39	0.323755	F	0	1	24.7	0	Lim	Late	1	76	0	1	0	1	0	1	160
291	50	0.478412	F	exsmoker		24.8	0	Lim	Late	0		0	0	1	0	0	1	640
23	39	0.323755	F	exsmoker	0	25.2	1	Dif	Early	0	85	0	0	1	0	0	0	2560
288	40	0.850542	F	0		25.6	1	Dif	Early	0		0	0	1	0	0	0	5120
204	62	0.400383	F	0		26.3	1	Lim	Early	0		0	1	1	1			320
242	41	0.971789	F	0	0	26.7	0	Lim	Late	0	69	0	0	1	0	0	0	2560
259	43	0.64518	M	exsmoker		27.2	1	Dif	Early	0		0	0	1	0	1	0	160
275	37	0.413896	F	0	0	27.5	1	Dif	Early	0		0	0	0	1	0	0	2560
104	39	0.669479	F	exsmoker	0	27.6	1	Lim	Late	0	102	0	0	1	0	0	0	5120
129	26	0.580149	F	exsmoker	1	29.5	1	Dif	Late	1	39	0	0	1	1	0		5120
344	40	0.409684	F	exsmoker		30.1	1	Dif	Early	1		0	0	1	1	1	0	2560
273	40	0.622362	F	0	0	30.3	1	Lim	Late	0	114	0	0	1	0	0	1	1280
346	33	0.3866	F	0	0	30.4	1	Lim	Early	0	101	0	0	1	1	0	1	5120
287	36	0.540447	F	0	0	30.8	1	Dif	Late	1	78	0	0	1	1	1	0
373	51	0.473449	F	0	1	32.9	1	Lim	Late	0		0	0	1	0	ND	ND	1280
56	37	0.588632	F	exsmoker	0			Lim	Late	0		0	0	1	0	0	1	160
99	44	0.316571	F	exsmoker	0			Lim	Early	0	163	0	0	1	1			1280
157	27	0.445881	F	0	0			Dif	Early	0		0	0	1	0	1		5120
283	47	0.719338	F	exsmoker	0			Lim	Late	0	88	0	0	1	1	0	1	2560
311	57	0.67085	F	0	0			Lim	Early	1		0	0	1	0	0	1	2560
327	32	0.525385	F	0	0			Lim	Late	0		0	0	0	0	0	0	2560
351	44	1.30968	F	exsmoker	0			Lim	Late	0		0	0	1	0	0	0	2560
354	55	0.69193	F	exsmoker	0			Lim	Early	0	89	0	0	1	1	0	1	640
355	53	0.500744	F	exsmoker	0			Lim	Early	0	89	0	0	0	0	0	1	2560
378	29	0.51067	F	0	0			Lim	Late	1	54	0	0	1	1	1	1	5120
342	X	1.04169	M		1			Lim	Early	1	47	0	0	0	1
367	45	0.500744	F	exsmoker	1			Lim	Late	0		0	0	1	0	0	0	640
24	28	0.438697	F	0				Dif	Early	1		0	0	1	0	1	0	2560
44	38	0.551245	F	exsmoker				Lim	Early	1		1	0	0	1	0	0	5120
61	47	0.409962	F	1				Lim	Early	0		0	0	1	0	0	1	1280
63	32	0.292625	F	exsmoker				Lim	Early	0		0	0	1	1	0	1	320
82	55	0.211207	F	0				Dif	Early	1		0	1	1	0	1	0	2560
83	37	0.400383	F	0				Dif	Early	1		0	0	1	0	1	0	40
85	66	0.608716	M	exsmoker				Dif	Early	1		0	0	1	0	0	0	640
86	36	0.805077	F	0				Dif	Early	1		0	0	1	0	0	0	5120
92	33	0.457854	F	0				Dif	Late	1		0	0	1	1	0	0	5120
94	60	0.579981	F	0				Lim	Late	0		0	0	1	0	0	0	20
102	54	0.474617	F	0				Dif	Late	0		0	0	1	1	1	0	2560
106	32	0.386015	F	exsmoker				Lim	Late	0		0	0	1	1			160
107	48	0.414751	M	0				Dif	Early	1		0	0	1	0	0	0	5120
109	35	0.613506	F	0				Lim	Early	0		0	0	1	1			5120
113	48	2.47893	M	exsmoker				Dif	Early	1		0	0	1	0	1	0	5120
116	39	0.62069	F	0				Dif	Late	1		0	0	1	0	0	1	640
120	45	0.457854	F	exsmoker				Lim	Early	1		0	0	1	0	1	0	1280
123	66	0.457854	F	exsmoker				Lim	Early	0		0	0	1	0
147	41	0.235153	F	0				Lim	Late	1		0	0	0	1		1
172	59	0.323755	F	1				Dif	Late	0		0	0	1	0	0	1	640
184	49	0.477011	F	0				Dif	Early	1		0	1	1	0	1	0	2560
190	59	0.309387	F	0				Dif	Early	0		0	0	0	1	1	0	5120
195	54	0.366858	F	0				Lim	Early	1		0	0	1	1	0	0	5120
199	30	0.505747	F	0				Lim	Early	0		0	0	1	1			640
240	29	0.528237	F	exsmoker				Dif	Early	0		1	0	1	1	1	0	5120
244	46	0.836281	M	0				Dif	Late	1		0	0	1	0	1	0
246	39	0.502567	F	0				Dif	Early	1		0	0	1	1	1	0	5120
248	38	1.34113	F	0				Lim	Early	1		0	1	1	0	1	0
252	39	0.431261	F	exsmoker				Lim	Late	0		0	0	1	0
256	41	0.513976	F	0				Lim	Late			0		1	1
264	48	0.590987	F	exsmoker				Dif	Late	0		0	0	0	0	0	1	2560
266	38	0.656589	F	exsmoker				Lim	Late	0		0	0	1	1			640
271	29	0.55676	F	1				Lim	Early	0		0	0	1	0	0	0
277	33	0.690816	F	exsmoker				Dif	Late	0		0	0	1	1			80
281	52	0.605248	F	exsmoker				Lim	Early	1		0	0	0	1	0		1280
284	37	0.807758	F	0				Dif	Late	1		0	0	1	0	1	0	5120
285	44	0.40559	F	0				Lim	Early	0		0	0	1	0	0	1	1280
304	67	0.525385	F	0				Lim	Late	1		0	0	1	0	0	1	640
314	72	0.434113	F	0				Dif	Early	0		0	1	0	0	1	1	1256
322	36	0.533942	F	0				Dif	Late	1		0	0	1	1	1	1	160
323	66	0.362807	F	1				Lim	Late			0	0	1	0	0	1	2560
325	70	0.52804	F	0				Lim	Early	1		0	0	1	0	0	1
328	33	0.474044	F	0				Dif	Early	1		1	1	1	1	1	0	640
334	57	0.581176	F	exsmoker				Dif	Early	1		0	1	1	0	1	0	5120
335	28	0.498263	F	0				Lim	Early	1		0	0	1	0	0	0	5120
337	31	0.471192	F	0				Dif	Late	1		0	0	1	1	1	0	5120
338	57	0.884769	M	exsmoker				Lim	Early	0		0	0	0	0
339	47	1.46378	F	0				Dif	Late	1		0	0	1	0	0	1	2560
349	64	0.433747	F	0				Dif	Early	1		0	0	1	0	1	1	5120
352	29	0.520596	M	1				Dif	Late	0		0	0	1	1	0	1	1280
359	52	0.776179	F	exsmoker				Lim	Late	1		0	0	1	0
360	46	0.627295	F	0				Dif	Late	1		0	0	1	1	1	0	1280
366	37	0.788421	F	0				Lim	Early	0		0	0	1	0	1	1	2560
368	32	0.732281	M	1				Dif	Early	1		1	1	1	1	1

## Sheet: Dictionary
0	negative
1	positive
ACA	anti-centromere autoantibody
ANA titer	antinuclear autoantibodies titer
Arth	Arthritis
BAL	Bronchoalveolar Lavages
BMI	Body Mass Index
CD	Cardiac disease
DLCO	Single Breath Monoxide Diffusing Capacity %
F	Female
FVC	Forced Vital Capacity %
GI	Gastrointestinal involvement
HP	Hypersensitivity Pneumonitis
IPF	Idiopathic Pulmonary Fibrosis
M	Male
Obesity	BMI above 30
PF	Pulmonar Fibrosis
Scl70	anti-topoisomerase I autoantibody
Scx [ ]	Scleraxis concentration ng/ml
SRC	Scleroderma renal crisis
SS	Systemic Sclerosis
TLC	Total Lung Capacity %
Reference: information obtained from the interstitial medical service at INER

## Sheet: May 13 (lba)
	1	2	3	4	5	6	7	8	9	10	11	12
A	0.08	0.085	0.103	0.15	0.162	0.211	0.343	0.344	1.157	2.747	0.317	0.317	450
B	0.096	0.089	0.102	0.102	0.105	0.099	0.096	0.094	0.095	0.12	0.084	0.086	450
C	0.115	0.093	0.102	0.116	0.1	0.102	0.112	0.112	0.115	0.144	0.1	0.079	450
D	0.164	0.114	0.115	0.112	0.118	0.147	0.153	0.112	0.1	0.122	0.099	0.103	450
E	0.108	0.107	0.1	0.106	0.106	0.115	0.102	0.095	0.156	0.273	0.133	0.116	450
F	0.314	0.129	0.148	0.094	0.107	0.113	0.094	0.125	0.114	0.134	0.083	0.081	450
G	0.291	0.204	0.22	0.116	0.11	0.13	0.09	0.11	0.227	0.196	0.207	0.18	450
H	0.33	0.245	0.205	0.205	0.131	0.156	0.086	0.109	0.159	0.165	0.185	0.163	450
S/blanco	1	2	3	4	5	6	7	8	9	10	11	12
A	0	0.005	0.023	0.07	0.082	0.131	0.263	0.264	1.077	2.667	0.237	0.237
B	0.016	0.009	0.022	0.022	0.025	0.019	0.016	0.014	0.015	0.04	0.004	0.006
C	0.035	0.013	0.022	0.036	0.02	0.022	0.032	0.032	0.035	0.064	0.02	-0.001
D	0.084	0.034	0.035	0.032	0.038	0.067	0.073	0.032	0.02	0.042	0.019	0.023
E	0.028	0.027	0.02	0.026	0.026	0.035	0.022	0.015	0.076	0.193	0.053	0.036
F	0.234	0.049	0.068	0.014	0.027	0.033	0.014	0.045	0.034	0.054	0.003	0.001
G	0.211	0.124	0.14	0.036	0.03	0.05	0.01	0.03	0.147	0.116	0.127	0.1
H	0.25	0.165	0.125	0.125	0.051	0.076	0.006	0.029	0.079	0.085	0.105	0.083
Cálculo	1	2	3	4	5	6	7	8	9	10	11	12
A											1.38011	1.38011
B	0.550844	0.524578	0.573358	0.573358	0.584615	0.562101	0.550844	0.54334	0.547092	0.640901	0.505816	0.513321
C	0.622139	0.539587	0.573358	0.625891	0.565854	0.573358	0.610882	0.610882	0.622139	0.730957	0.565854	0.487054
D	0.806004	0.618386	0.622139	0.610882	0.633396	0.742214	0.764728	0.610882	0.565854	0.648405	0.562101	0.577111
E	0.595872	0.59212	0.565854	0.588368	0.588368	0.622139	0.573358	0.547092	0.775985	1.21501	0.689681	0.625891
F	1.36886	0.674672	0.745966	0.54334	0.59212	0.614634	0.54334	0.659662	0.618386	0.693433	0.502064	0.494559
G	1.28255	0.956098	1.01614	0.625891	0.603377	0.678424	0.52833	0.603377	1.0424	0.926079	0.967355	0.866041
H	1.42889	1.10994	0.95985	0.95985	0.682176	0.775985	0.513321	0.599625	0.787242	0.809756	0.884803	0.802251
[ ] Sclx	D.O.
0	0							0.1308
0.16	0.005							0.2665	=x
0.312	0.023
0.625	0.076
1.25	0.131
2.5	0.2635
5	1.077
10	2.667
ID#	Sclx [ ]	Género	Condición	-			Lavados Broquioalveolares (LBA)
A964	0.537711		2			30	Control	Alveolítico	Fibrótico	Reuma
A1036	0.573358		2			∑	0.786773	0.569606	0.625516	0.684428
A1166	0.573358		2			σ	0.246203	0.0307015	0.0619787	0.177465
A1308	0.547092		2			n	4	10	10	10
A1612	0.593996		2
A1849	0.509568		2
A2448	0.580863		2
A2486	0.599625		2
A2736	0.569606		2
A3112	0.610882		2
F914	0.676548		3
F1463	0.526454		3
F2424	0.712195		3
F2425	0.61651		3
F2591	0.687805		3
F2735	0.687805		3
F2884	0.607129		3
F2988	0.569606		3
F3058	0.593996		3
F3060	0.577111		3
R1169	0.605253		4
R1503	0.560225		4
R1513	0.995497		4
R2604	0.657786		4
R2478	1.02176		4
R2480	0.644653		4
R2456	0.603377		4
R2496	0.601501		4
R2818	0.65591		4
R3115	0.498311		4
C1717	1.11932		1
C1718	0.821013		1
C2243	0.640901		1
C2244	0.565854		1

## Sheet: Oh-pro (exp 5)
	1	2	3	4	5	6	7	8	9	10	11	12
A	0.074	0.157	0.155	0.237	0.229	0.392	0.387	0.545	0.535	0.691	0.673	0.854	550
B	0.486	0.498	0.494	0.486	0.545	0.557	0.482	0.5	0.495	0.489	0.496	0.497	550
C	0.5	0.52	0.619	0.63	0.489	0.486	0.614	0.614	0.616	0.605	0.628	0.617	550
D	0.685	0.681	0.558	0.563	0.659	0.663	0.498	0.522	0.534	0.527	0.55	0.528	550
E	0.739	0.763	0.595	0.606	0.622	0.624	0.754	0.756	0.631	0.625	0.567	0.563	550
F	0.571	0.556	0.729	0.701	0.655	0.666	0.572	0.565	0.564	0.54	0.725	0.708	550
G													550
H													550
S/blanco	1	2	3	4	5	6	7	8	9	10	11	12
A	0	0.083	0.081	0.163	0.155	0.318	0.313	0.471	0.461	0.617	0.599	0.78
B	0.412	0.424	0.42	0.412	0.471	0.483	0.408	0.426	0.421	0.415	0.422	0.423
C	0.426	0.446	0.545	0.556	0.415	0.412	0.54	0.54	0.542	0.531	0.554	0.543
D	0.611	0.607	0.484	0.489	0.585	0.589	0.424	0.448	0.46	0.453	0.476	0.454
E	0.665	0.689	0.521	0.532	0.548	0.55	0.68	0.682	0.557	0.551	0.493	0.489
F	0.497	0.482	0.655	0.627	0.581	0.592	0.498	0.491	0.49	0.466	0.651	0.634
G
H
Cálculo	1	2	3	4	5	6	7	8	9	10	11	12
A
B	80.5422	82.888	82.1061	80.5422	92.0761	94.422	79.7602	83.279	82.3016	81.1286	82.4971	82.6926
C	83.279	87.1888	106.542	108.693	81.1286	80.5422	105.565	105.565	105.956	103.806	108.302	106.151
D	119.445	118.663	94.6175	95.5949	114.362	115.144	82.888	87.5798	89.9257	88.5573	93.0536	88.7528
E	130.001	134.693	101.851	104.001	107.129	107.52	132.934	133.325	108.888	107.715	96.3769	95.5949
F	97.1589	94.2265	128.046	122.573	113.58	115.73	97.3544	95.9859	95.7904	91.0987	127.264	123.941
G
H
[ ] Sclx	D.O.
0	0
0.1	0.082							0.7673	=x
0.2	0.159
0.4	0.3155
0.6	0.466
0.8	0.608
1	0.78
N°	ID#	Sclx [ ]	Tiempo	Macro	Histo
1	c2	81.7151	control 14d		no			Control 14d	Bleo 14d	Control 21d	Bleo 21d	Control 28d	Bleo 28d
2	c3	81.3241	control 14d		no		∑	81.5196	89.7913	106.054	103.806	105.125	107.899
3	b14 (1)	93.2491	bleo 14d	daño	si		σ	0.276466	11.116	1.65879	18.1023	3.11024	15.1725
4	b14 (2)	81.5196	bleo 14d	poco daño
5	b14 (3)	81.7151	bleo 14d	poco daño	si
6	b14 (4)	82.5948	bleo 14d	poco daño	si (poco)
7	b14 (5)	85.2339	bleo 14d	daño
8	b14 (6)	107.618	bleo 14d	mucho daño	si
9	b14 (7)	80.8354	bleo 14d
10	b14 (8)	105.565	bleo 14d	mucho daño	no
11	c6	104.881	control 21d
12	c7	107.227	control 21d
13	b21 (1)	119.054	bleo 21d		si
14	b21 (2)	95.1062	bleo 21d	poco daño	no
15	b21 (3)	114.753	bleo 21d	daño	no
16	b21 (4)	85.2339	bleo 21d	daño
17	b21 (6)	89.2415	bleo 21d
18	b21 (7)	90.9032	bleo 21d	poco daño
19	b21 (8)	132.347	bleo 21d	mucho daño	si
20	c4	102.926	control 28d
21	c5	107.324	control 28d
22	b28 (1)	133.129	bleo 28d	poco daño	no
23	b28 (2)	108.302	bleo 28d	poco daño	no
24	b28 (3)	95.9859	bleo 28d
25	b28 (4)	95.6927	bleo 28d	poco daño
26	b28 (5)	125.31	bleo 28d	daño	si (poco)
27	b28 (6)	114.655	bleo 28d	mucho daño	no
28	b28 (7)	96.6701	bleo 28d	poco daño
29	b28 (8)	93.4445	bleo 28d	daño
30	?	125.603

## Sheet: Oh-pro (exp 7)
	1	2	3	4	5	6	7	8	9	10	11	12
A	0.057	0.125	0.128	0.193	0.195	0.332	0.337	0.444	0.442	0.562	0.571	0.696	550
B	0.396	0.433	0.735	0.827	0.618	0.591	0.745	0.71	0.473	0.423	0.526	0.501	550
C	0.445	0.466	0.446	0.458	0.543	0.588	0.485	0.468	0.478	0.49	0.526	0.503	550
D	0.467	0.462	0.474	0.468	0.472	0.45	0.416	0.434	0.726	0.702	0.369	0.346	550
E	0.467	0.502	0.395	0.396	0.466	0.448	0.411	0.401	0.424	0.393	0.463	0.443	550
F	0.421	0.413	0.46	0.417	0.5	0.552	0.497	0.515	0.503	0.493	0.554	0.526	550
G	0.494	0.452	0.475	0.487	0.045	0.066	0.047	0.045	0.046	0.046	0.046	0.046	550
H	0.046	0.046	0.045	0.051	0.046	0.048	0.046	0.045	0.046	0.047	0.047	0.045	550
S/blanco	1	2	3	4	5	6	7	8	9	10	11	12
A	0	0.068	0.071	0.136	0.138	0.275	0.28	0.387	0.385	0.505	0.514	0.639
B	0.339	0.376	0.678	0.77	0.561	0.534	0.688	0.653	0.416	0.366	0.469	0.444
C	0.388	0.409	0.389	0.401	0.486	0.531	0.428	0.411	0.421	0.433	0.469	0.446
D	0.41	0.405	0.417	0.411	0.415	0.393	0.359	0.377	0.669	0.645	0.312	0.289
E	0.41	0.445	0.338	0.339	0.409	0.391	0.354	0.344	0.367	0.336	0.406	0.386
F	0.364	0.356	0.403	0.36	0.443	0.495	0.44	0.458	0.446	0.436	0.497	0.469
G	0.437	0.395	0.418	0.43
H
Cálculo	1	2	3	4	5	6	7	8	9	10	11	12
A
B	81.269	90.139	162.538	184.593	134.489	128.017	164.935	156.545	99.7283	87.7417	112.434	106.441
C	93.0158	98.0502	93.2556	96.1323	116.51	127.297	102.605	98.5296	100.927	103.804	112.434	106.92
D	98.2899	97.0913	99.968	98.5296	99.4886	94.2145	86.0636	90.3788	160.38	154.627	74.7962	69.2824
E	98.2899	106.681	81.0292	81.269	98.0502	93.735	84.865	82.4676	87.9815	80.5498	97.331	92.5364
F	87.2623	85.3444	96.6118	86.3033	106.201	118.667	105.482	109.797	106.92	104.523	119.147	112.434
G	104.763	94.6939	100.208	103.085
H
[ ] Sclx	D.O.
0	0
0.1	0.0695							0.6257	=x
0.2	0.137
0.4	0.2775
0.6	0.386
0.8	0.5095
1	0.639
N°	ID#	Sclx [ ]	Tiempo	Macro	Histo			Control 21d	Bleo 21d	Control 28d	Bleo 28d	Control 35d	Bleo 35d
1	c6	85.704	control 21d				∑	99.2488	120.159	89.7794	99.3987	88.5009	104.917
2	bleo 21 (1)	173.566	bleo 21d	daño	si (poco)		σ	12.2867	29.7429	8.6453	25.6394	5.66337	8.18099
3	bleo 21 (2)	131.253	bleo 21d	poco daño	si (poco)
4	bleo 21 (3)	160.74	bleo 21d	daño	si
5	bleo 21 (4)	93.735	bleo 21d	mucho daño
6	bleo 21 (5)	109.437	bleo 21d
7	bleo 21 (6)	95.533	bleo 21d	poco daño
8	bleo 21 (7)	94.6939	bleo 21d
9	bleo 21 (8)	121.903	bleo 21d	daño	si
10	bleo 21 (9)	100.567	bleo 21d	poco daño
11	c11	102.365	control 21d
12	c12	109.677	control 21d
13	bleo 28 (1)	97.6906	bleo 28d
14	bleo 28 (4)	99.2488	bleo 28d
15	bleo 28 (3)	96.8515	bleo 28d	daño
16	bleo 28 (5)	88.2212	bleo 28d	daño
17	bleo 28 (6)	157.504	bleo 28d	daño	s/histo
18	bleo 28 (7)	72.0393	bleo 28d	daño
19	bleo 28 (8)	102.485	bleo 28d	poco daño	s/histo
20	bleo 28 (9)	81.1491	bleo 28d
21	c2	95.8926	control 28d
22	c1	83.6663	control 28d		s/histo
23	c3	84.2656	control 35d		no
24	c4	94.9337	control 35d
25	c5	86.3033	control 35d		s/histo
26	bleo 35 (1)	91.4576	bleo 35d
27	bleo 35 (2)	112.434	bleo 35d		si (poco)
28	bleo 35 (3)	107.639	bleo 35d	daño
29	bleo 35 (4)	105.722	bleo 35d	daño
30	bleo 35 (5)	115.79	bleo 35d	daño	s/histo
31	bleo 35 (7)	99.7283	bleo 35d	poco daño
32	bleo 35 (8)	101.646	bleo 35d	poco daño

## Sheet: Oh-pro (2)
	1	2	3	4	5	6	7	8	9	10	11	12
A													550
B													550
C													550
D													550
E													550
F													550
G													550
H													550
S/blanco	1	2	3	4	5	6	7	8	9	10	11	12
A	0	0	0	0	0	0	0	0	0	0	0	0
B	0	0	0	0	0	0	0	0	0	0	0	0
C	0	0	0	0	0	0	0	0	0	0	0	0
D	0	0	0	0	0	0	0	0	0	0	0	0
E	0	0	0	0	0	0	0	0	0	0	0	0
F	0	0	0	0	0	0	0	0	0	0	0	0
G	0	0	0	0	0	0	0	0	0	0	0	0
H	0	0	0	0	0	0	0	0	0	0	0	0
Cálculo	1	2	3	4	5	6	7	8	9	10	11	12
A
B	#DIV/0!	#DIV/0!	#DIV/0!	#DIV/0!	#DIV/0!	#DIV/0!	#DIV/0!	#DIV/0!	#DIV/0!	#DIV/0!	#DIV/0!	#DIV/0!
C	#DIV/0!	#DIV/0!	#DIV/0!	#DIV/0!	#DIV/0!	#DIV/0!	#DIV/0!	#DIV/0!	#DIV/0!	#DIV/0!	#DIV/0!	#DIV/0!
D	#DIV/0!	#DIV/0!	#DIV/0!	#DIV/0!	#DIV/0!	#DIV/0!	#DIV/0!	#DIV/0!	#DIV/0!	#DIV/0!	#DIV/0!	#DIV/0!
E	#DIV/0!	#DIV/0!	#DIV/0!	#DIV/0!	#DIV/0!	#DIV/0!	#DIV/0!	#DIV/0!	#DIV/0!	#DIV/0!	#DIV/0!	#DIV/0!
F	#DIV/0!	#DIV/0!	#DIV/0!	#DIV/0!	#DIV/0!	#DIV/0!	#DIV/0!	#DIV/0!	#DIV/0!	#DIV/0!	#DIV/0!	#DIV/0!
G	#DIV/0!	#DIV/0!	#DIV/0!	#DIV/0!	#DIV/0!	#DIV/0!	#DIV/0!	#DIV/0!	#DIV/0!	#DIV/0!	#DIV/0!	#DIV/0!
H	#DIV/0!	#DIV/0!	#DIV/0!	#DIV/0!	#DIV/0!	#DIV/0!	#DIV/0!	#DIV/0!	#DIV/0!	#DIV/0!	#DIV/0!	#DIV/0!
[ ] Sclx	D.O.
0	0
0.1	0								=x
0.2	0
0.4	0
0.6	0
0.8	0
1	0
ID#	Sclx [ ]	Género	Lim/Dif	Tem/Tar
	#DIV/0!						Lim	Dif	Tem	Tar	Lim/Tem	Lim/Tar	Dif/Tem	Dif/Tar	Total
	#DIV/0!					∑	#DIV/0!	#DIV/0!	#DIV/0!	#DIV/0!	#DIV/0!	#DIV/0!	#DIV/0!	#DIV/0!	#DIV/0!
	#DIV/0!					σ	#DIV/0!	#DIV/0!	#DIV/0!	#DIV/0!	#DIV/0!	#DIV/0!	#DIV/0!	#DIV/0!	#DIV/0!
	#DIV/0!
	#DIV/0!
	#DIV/0!
	#DIV/0!
	#DIV/0!
	#DIV/0!
	#DIV/0!
	#DIV/0!
	#DIV/0!
	#DIV/0!
	#DIV/0!
	#DIV/0!
	#DIV/0!
	#DIV/0!
	#DIV/0!
	#DIV/0!
	#DIV/0!
	#DIV/0!
	#DIV/0!
	#DIV/0!
	#DIV/0!
	#DIV/0!
	#DIV/0!
	#DIV/0!
	#DIV/0!
	#DIV/0!
	#DIV/0!
	#DIV/0!
	#DIV/0!
	#DIV/0!
	#DIV/0!
	#DIV/0!
	#DIV/0!
	#DIV/0!
	#DIV/0!
	#DIV/0!
	#DIV/0!
	#DIV/0!
	#DIV/0!

[truncated: 5 more sheets: Oh-pro (3), Oh-pro (4), Elisa (6), 2015, 2016]
